# Supplementary material for: Roles of myeloperoxidase and the AMPK/PI3K/AKT/eNOS pathway in osimertinib-induced cardiotoxicity: multilevel evidence from disequilibrium analysis, network pharmacology, mendelian randomization, and animal experiments
Source: Front Pharmacol. 2026 Jul 1;17:1776465. doi: 10.3389/fphar.2026.1776465 (PMC13368672; doi:10.3389/fphar.2026.1776465)
Supplement: Supplementary file 9 [file Table1.xlsx]

## Sheet: Sheet1
GeneName	DataBase
ERBB3	SuperPred
ALK	SuperPred
BTK	SuperPred
KCNH2	SuperPred
EGFR	SuperPred
NFKB1	SuperPred
MAPK1	SuperPred
CTSD	SuperPred
HDAC4	SuperPred
HIF1A	SuperPred
KLF5	SuperPred
SLC2A1	SuperPred
SLC6A5	SuperPred
NFE2L2	SuperPred
HDAC9	SuperPred
GUSB	SuperPred
TOP2A	SuperPred
SCN3A	SuperPred
CXCR4	SuperPred
F13A1	SuperPred
MDM4	SuperPred
GSTP1	SuperPred
APEX1	SuperPred
PDGFRA	SuperPred
ABL1	SuperPred
ENPP1	SuperPred
FLT1	SuperPred
GRK5	SuperPred
SLC1A3	SuperPred
BCHE	SuperPred
TFPI	SuperPred
DHFR	SuperPred
ERAP1	SuperPred
HDAC8	SuperPred
GLS	SuperPred
ITGB1	SuperPred
PTPN11	SuperPred
MAOA	SuperPred
DRD1	SuperPred
PIK3R1	SuperPred
SLC6A4	SuperPred
CYP3A4	SuperPred
INSR	SuperPred
STAT3	SuperPred
PTGS1	SuperPred
CFTR	SuperPred
LGALS3	SuperPred
FASN	SuperPred
CREBBP	SuperPred
CACNA1B	SuperPred
PRKDC	SuperPred
BCR	SuperPred
KIT	SuperPred
MIF	SuperPred
CHKA	SuperPred
PIK3CA	SuperPred
GRB2	SuperPred
CACNA1H	SuperPred
CCR2	SuperPred
SERPINE1	SuperPred
IGF1R	SwissTargetPrediction
GSK3B	SwissTargetPrediction
DRD2	SwissTargetPrediction
PDE4D	SwissTargetPrediction
F10	SwissTargetPrediction
PRKCA	SwissTargetPrediction
ACHE	SwissTargetPrediction
GNRHR	SwissTargetPrediction
NPM1	SwissTargetPrediction
XIAP	SwissTargetPrediction
TACR3	SwissTargetPrediction
FGFR1	SwissTargetPrediction
TBK1	SwissTargetPrediction
F2	SwissTargetPrediction
MMP1	SwissTargetPrediction
PDE5A	SwissTargetPrediction
REN	SwissTargetPrediction
NR3C1	SwissTargetPrediction
ESR1	SwissTargetPrediction
ESR2	SwissTargetPrediction
KCNJ3	SwissTargetPrediction
HTR3A	SwissTargetPrediction
KCNJ5	SwissTargetPrediction
KCNA5	SwissTargetPrediction
PRKCD	SwissTargetPrediction
CHRM2	SwissTargetPrediction
CHRM3	SwissTargetPrediction
EP300	SwissTargetPrediction
SCN5A	SwissTargetPrediction
CDK6	SwissTargetPrediction
MDM2	SwissTargetPrediction
TLR7	SwissTargetPrediction
ELANE	SwissTargetPrediction
CASR	SwissTargetPrediction
MC4R	SwissTargetPrediction
CCND1	SwissTargetPrediction
CCND2	SwissTargetPrediction
BLK	SEA
ERBB2	SEA
ERBB4	SEA
JAK3	SEA
FGFR3	SEA
RET	SEA
CDK4	SEA
LCK	SEA
MINK1	SEA
ROS1	SEA
BRAF	SEA
ZAP70	SEA
ACVR1	SEA
LRRK2	SEA
